# Supplementary material for: Daptomycin Resistant Staphylococcus aureus Clinical Strain With Novel Non-synonymous Mutations in the mprF and vraS Genes: A New Insight Into Daptomycin Resistance
Source: Front Microbiol. 2018 Nov 6;9:2705. doi: 10.3389/fmicb.2018.02705 (PMC6232378; doi:10.3389/fmicb.2018.02705)
Supplement: Supplementary file 1 [file Table_1.XLSX]

## Sheet: Table S1
Table S1. Fold change in the gene expression of IT4-R relative to its parent strain IT1-S
Gene	Fold change IT1-S Mid-log vs IT4-R Mid-log	P value IT1-S Mid-log vs IT4-R Mid-log	Fold change IT1-S Late-Exp vs IT4-R Late-Exp	P value IT1-S Late-Exp vs IT4-R Late-Exp	Fold change IT1-S Plateau vs IT4-R Plateau	P value IT1-S Plateau vs IT4-R Plateau	Fold change IT1-S-DAP Mid-log vs IT4-R-DAP Mid-log	P value IT1-S-DAP Mid-log vs IT4-R-DAP Mid-log	Fold change IT1-S-DAP Late-Exp vs IT4-R-DAP Late-Exp	P value IT1-S-DAP Late-Exp vs IT4-R-DAP Late-Exp	Fold change IT1-S-DAP Plateau vs IT4-R-DAP Plateau	P value IT1-S-DAP Plateau vs IT4-R-DAP Plateau
vraS	3.629 up	0.000259	2.367 up	0.0000128	3.327 up	0.000451	1.323 up	0.0276	2.654 up	0.000771	3.065 up	0.000342
mprF	2.404 up	0.0169	1.629 up	0.0661	1.179 up	0.0404	1.136 up	0.73	1.312 up	0.252	2.689 up	0.000167
sceD	1.973 up	0.000414	1.277 up	0.00453	3.081 up	0.0284	1.219 up	0.628	1.347 up	0.16	2.214 up	0.05
dltA	1.740 up	0.003	1.669 up	0.00453	1.159 up	0.0229	1.060 up	0.809	1.167 up	0.128	2.244 up	0.00058
walK	1.012 down	0.87	1.160 down	0.0985	1.284 up	0.000132	1.083 up	0.362	1.233 down	0.00527	1.160 down	0.103
graR	1.250 up	0.0629	1.053 down	0.377	1.231 down	0.0731	1.031 down	0.806	1.011 up	0.824	1.286 up	0.0112
cls	1.075 up	0.308	1.048 down	0.697	2.074 down	0.0002	none	0.997	1.132 down	0.196	1.086 up	0.287
pgsA	1.121 up	0.547	1.179 down	0.0118	2.235 up	0.00319	1.304 down	0.515	1.021 down	0.907	1.269 up	0.09
clpX	1.132 up	0.0683	1.148 down	0.00258	1.219 up	0.0358	1.062 up	0.0965	1.149 down	0.281	1.018 down	0.778

## Sheet: Table S2
Table S2. Fold change in the gene expression of IT1-S or in IT4-R in the absence and presence of daptomycin
Gene	Fold change IT1-S Mid-log vs IT1-S-DAP Mid-log	P value IT1-S Mid-log vs IT1-S-DAP Mid-log	Fold change IT1-S Late Exp vs IT1-S-DAP Late Exp	P value IT1-S Late-Exp vs IT1-S-DAP Late-Exp	Fold change IT1-S Plateau vs IT1-S-DAP Plateau	P value IT1-S Plateau vs IT1-S-DAP Plateau	Fold change IT4-R Mid-log vs IT4-R-DAP Mid-log	P value IT4-R Mid-log vs IT4-R-DAP Mid-log	Fold change IT4-R Late-Exp vs IT4-R-DAP Late-Exp	P value IT4-R Late-Exp vs IT4-R-DAP Late-Exp	Fold change IT4-R Plateau vs IT4-R-DAP Plateau	P value IT4-R Plateau vs IT4-R-DAP Plateau
vraS	1.458 up	0.0208	1.115 down	0.145	1.075 up	0.639	1.881 down	0.00193	1.005 up	0.959	1.009 down	0.848
mprF	2.471 down	0.0845	3.742 down	0.00414	1.282 down	0.0361	5.228 down	0.000102	4.646 down	0.000842	1.777 up	0.000187
sceD	3.427 up	0.0292	2.004 down	0.00567	5.339 down	0.00366	2.117 up	0.00174	1.901 down	0.00645	7.429 down	0.00436
dltA	1.937 down	0.00295	1.690 down	0.00117	7.222 down	0.000022	3.180 down	0.0062	2.417 down	0.000995	3.732 down	0.00000135
walK	1.154 down	0.238	1.242 up	0.0052	1.029 down	0.586	1.052 down	0.0767	1.169 up	0.0848	1.536 down	0.00128
graR	1.268 up	0.0354	1.240 down	0.00871	1.089 down	0.391	1.016 down	0.903	1.164 down	0.0486	1.454 up	0.00201
cls	1.340 down	0.0566	1.482 down	0.018	1.552 down	0.00585	1.443 down	0.00148	1.601 down	0.00738	1.451 up	0.000255
pgsA	1.036 down	0.93	2.224 down	0.00277	5.976 up	0.000273	1.517 down	0.0437	1.925 down	0.00589	3.393 up	0.0000811
clpX	1.035 up	0.53	1.100 down	0.326	1.556 up	0.00296	1.028 down	0.362	1.101 down	0.269	1.252 up	0.0147

## Sheet: Table S3
Table S3. Fold change in the gene expression of IT1-S and IT4-R during growth phases
Gene	Fold change IT1-S Mid-log vs IT1-S Late-Exp	P value IT1-S Mid-log vs IT1-S Late-Exp	Fold change IT1-S Late-Exp vs IT1-S Plateau	P value IT1-S Late-Exp vs IT1-S Plateau	Fold change IT1-S Mid-log vs IT1-S Plateau	P value IT1-S Mid-log vs IT1-S Plateau	Fold change IT1-S-DAP Mid-log vs IT1-S-DAP Late-Exp	P value IT1-S-DAP Mid-log vs IT1-S-DAP Late-Exp	Fold change IT1-S-DAP Late-Exp vs IT1-S-DAP Plateau	P value IT1-S-DAP Late-Exp vs IT1-S-DAP Plateau	Fold change IT1-S-DAP Mid-log vs IT1-S-DAP Plateau	P value IT1-S-DAP Mid-log vs IT1-S-DAP Plateau	Fold change IT4-R Mid-log vs IT4-R Late-Exp	P value IT4-R Mid-log vs IT4-R Late-Exp	Fold change IT4-R Late-Exp vs IT4-R Plateau	P value IT4-R Late-Exp vs IT4-R Plateau	Fold change IT4-R Mid-log vs IT4-R Plateau	P value IT4-R Mid-log vs IT4-R Plateau	Fold change IT4-R-DAP Mid-log vs IT4-R-DAP Late-Exp	P value IT4-R-DAP Mid-log vs IT4-R-DAP Late-Exp	Fold change IT4-R-DAP Late-Exp vs IT4-R-DAP Plateau	P value IT4-R-DAP Late-Exp vs IT4-R-DAP Plateau	Fold change IT4-R-DAP Mid-log vs IT4-R-DAP Plateau	P value IT4-R-DAP Mid-log vs IT4-R-DAP Plateau
vraS	1.567 up	0.0046	2.371 down	0.00156	1.512 down	0.0385	1.037 down	0.698	1.977 down	0.00306	2.051 down	0.00288	1.022 up	0.79	1.687 down	0.000132	1.650 down	0.0025	1.933 up	0.00285	1.712 down	0.00536	1.129 up	0.139
mprF	6.937 up	0.00138	5.488 down	0.00015	1.263 up	0.35	4.580 up	0.0167	1.880 down	0.0366	2.435 up	0.0581	4.702 up	0.00074	7.582 down	0.000235	1.612 down	0.00126	5.291 up	0.000125	1.089 up	0.283	5.763 up	0.0000601
sceD	1.024 down	0.71	4.973 down	0.000638	5.094 down	0.000628	7.038 down	0.00728	13.246 down	0.000526	93.241 down	0.000454	1.582 down	0.000594	2.062 down	0.0699	3.263 down	0.0164	6.371 down	0.000262	8.057 down	0.000664	51.341 down	0.000041
dltA	1.938 up	0.00115	1.356 down	0.00427	1.429 up	0.00997	2.221 up	0.000901	5.794 down	0.0000482	2.608 down	0.000936	1.859 up	0.00284	1.952 down	0.0013	1.049 down	0.432	2.446 up	0.0159	3.014 down	0.0000757	1.231 down	0.386
walK	1.286 up	0.0279	1.166 down	0.00484	1.103 up	0.242	1.844 up	0.00171	1.492 down	0.0022	1.236 up	0.0778	1.122 up	0.155	1.278 up	0.0205	1.435 up	0.0000289	1.380 up	0.000356	1.405 down	0.00379	1.017 down	0.768
graR	2.670 up	0.0000103	2.081 down	0.00113	1.282 up	0.0456	1.696 up	0.00284	1.827 down	0.000213	1.077 down	0.397	2.027 up	0.00178	2.433 down	0.0000563	1.200 down	0.104	1.769 up	0.00401	1.436 down	0.00313	1.231 up	0.113
cls	3.845 up	0.00015	1.620 down	0.00643	2.373 up	0.000375	3.477 up	0.000419	1.696 down	0.00464	2.050 up	0.00319	3.408 up	0.000144	3.205 down	0.00017	1.063 up	0.123	3.072 up	0.0000466	1.379 down	0.00273	2.228 up	0.0000668
pgsA	2.462 up	0.00377	18.128 down	0.0000164	7.361 down	0.000453	1.147 up	0.732	1.363 down	0.11	1.187 down	0.664	1.861 up	0.00318	6.872 down	0.00000572	3.692 down	0.000234	1.466 up	0.076	1.052 down	0.717	1.394 up	0.0544
clpX	1.072 down	0.224	1.565 down	0.000283	1.679 down	0.00102	1.221 down	0.0811	1.093 up	0.433	1.117 down	0.138	1.394 down	0.000148	1.117 down	0.117	1.558 down	0.00121	1.492 down	0.00631	1.234 up	0.0475	1.209 down	0.00272
